# Supplementary material for: New species of the genus Ortheziola Šulc (Hemiptera, Coccoidea, Ortheziidae)
Source: Zookeys. 2014 Apr 30;(406):65–80. doi: 10.3897/zookeys.406.7596 (PMC4023247; doi:10.3897/zookeys.406.7596)
Supplement: XML Treatment for Ortheziola [file zookeys.406.7596-treatment1.xml]

<!DOCTYPE tp:taxon-treatment
  PUBLIC "-//TaxonX//DTD Taxonomic Treatment Publishing DTD v0 20100105//EN" "tax-treatment-NSO.dtd">
<tp:taxon-treatment xmlns:tp="http://www.plazi.org/taxpub"><tp:treatment-meta><mixed-citation publication-type="journal"><person-group><name><surname>Kaydan</surname><given-names>Mehmet Bora</given-names></name><name><surname>Konczné Benedicty</surname><given-names>Zsuzsanna</given-names></name><name><surname>Szita</surname><given-names>Éva</given-names></name></person-group><article-title>New species of the genus <italic>Ortheziola</italic> Šulc (Hemiptera, Coccoidea, Ortheziidae)</article-title><source>Zookeys</source><day>30</day><month>4</month><year>2014</year><volume>2014</volume><issue>406</issue><fpage>65</fpage><lpage>80</lpage><pub-id pub-id-type="doi">10.3897/zookeys.406.7596</pub-id></mixed-citation></tp:treatment-meta><tp:nomenclature><tp:taxon-name>
                        <tp:taxon-name-part taxon-name-part-type="genus">Ortheziola</tp:taxon-name-part>
                        <object-id xmlns:xlink="http://www.w3.org/1999/xlink" xlink:type="simple">http://species-id.net/wiki/Ortheziola</object-id>
                    </tp:taxon-name><tp:taxon-authority>Šulc, 1895</tp:taxon-authority></tp:nomenclature><tp:treatment-sec sec-type="Type species"><title>Type species.</title><p><italic><tp:taxon-name>Ortheziola vejdovskyi</tp:taxon-name></italic> Šulc, 1895, 1.</p></tp:treatment-sec><tp:treatment-sec sec-type="Diagnosis of genus"><title>Diagnosis of genus.</title><p>Adult female in life with a series of marginal, mediolateral and medial waxy protrusions, corresponding to wax plates on slide-mounted specimens. The distribution of these protrusions (and wax plates) differs between the species (<xref ref-type="bibr" rid="B4">Kozár 2004</xref>).</p><p>Slide-mounted adult female with antenna 3-segmented; third antennal segment with slender apical seta, flagellate sensory seta and small subapical seta; second segment with 1 sensory pore. Eye stalk protruding, thumb-like, fused with sclerotized area at base of antenna, which is sometimes called the pseudobasal antennal segment. Legs well developed; leg setae robust, spine-like; trochanter and femur fused, tibia and tarsus fused; tibia with 1 sensory pore and at least 1 fleshy sensory seta; tarsus without digitule; claw digitules hair-like, claw without denticle. Labium 1-segmented, with many <!--PageBreak-->setae; with 3 long setae near apex of labium very close together, all situated in a single setal socket. Anal ring situated in a fold of derm on dorsal surface, ring bearing 6 setae. Sclerotized plate present on dorsum anterior to anal ring, wider than long. Modified pores, each with 2, 3 or 4 loculi, scattered over surface, appearing like microtubular ducts. Thumb-like pores forming cluster on each side of anal ring. Abdominal spiracles ventral on anterior segments, with at least one present on each side of segments I, II or III; when present, posterior abdominal spiracles located on dorsum near anal ring, surrounded by a cluster of multilocular pores (<xref ref-type="bibr" rid="B4">Kozár 2004</xref>).</p></tp:treatment-sec><tp:treatment-sec sec-type="Distribution"><title>Distribution.</title><p>The 12 species of <italic><tp:taxon-name>Ortheziola</tp:taxon-name></italic> are distributed in the Palaearctic and North East part of the Oriental Regions (<xref ref-type="fig" rid="F4">Figure 4</xref>). For detailed distribution data of the nine previously known species, see ScaleNet (<xref ref-type="bibr" rid="B1">Ben-Dov et al. 2013</xref>). New locality records for several <italic><tp:taxon-name>Ortheziola</tp:taxon-name></italic> species were discovered during the study of the MHNG collection, which are listed below. The distribution patterns of the species may imply the existence of several other species in these regions, which would be worth further study.</p></tp:treatment-sec><tp:treatment-sec sec-type="Comments"><title>Comments.</title><p>The genus <italic><tp:taxon-name>Ortheziola</tp:taxon-name></italic> resembles the genera <italic><tp:taxon-name>Ortheziolacoccus</tp:taxon-name></italic> and <italic><tp:taxon-name>Ortheziolamameti</tp:taxon-name></italic> in having 3-segmented antennae, and the basal part of the antenna fused to the eye. However, <italic><tp:taxon-name>Ortheziola</tp:taxon-name></italic> differs from <italic><tp:taxon-name>Ortheziolacoccus</tp:taxon-name></italic> and <italic><tp:taxon-name>Ortheziolamameti</tp:taxon-name></italic> in having only a single spine band inside the ovisac band, and by its geographic distribution. The nine previously recorded species of <italic><tp:taxon-name>Ortheziola</tp:taxon-name></italic> occur in the Palaearctic and the North-East part of the Oriental Region.</p></tp:treatment-sec><tp:treatment-sec sec-type="Key to species of Ortheziola, based on adult females"><title>Key to species of <italic><tp:taxon-name>Ortheziola</tp:taxon-name></italic>, based on adult females</title><table-wrap content-type="key" position="anchor" orientation="portrait"><table><tbody><tr><td rowspan="1" colspan="1">1</td><td rowspan="1" colspan="1">Dorsal wax plates 5 and 6 present, either fused or separate</td><td rowspan="1" colspan="1">2</td></tr><tr><td rowspan="1" colspan="1">–</td><td rowspan="1" colspan="1">Dorsal wax plates 5 and 6 absent</td><td rowspan="1" colspan="1">10</td></tr><tr><td rowspan="1" colspan="1">2</td><td rowspan="1" colspan="1">Dorsal wax plate 3 present (represented by at least a small spine group)</td><td rowspan="1" colspan="1">3</td></tr><tr><td rowspan="1" colspan="1">–</td><td rowspan="1" colspan="1">Dorsal wax plate 3 absent</td><td rowspan="1" colspan="1">11</td></tr><tr><td rowspan="1" colspan="1">3</td><td rowspan="1" colspan="1">Dorsal wax plates 5 and 6 fused with marginal spine bands</td><td rowspan="1" colspan="1"><italic><tp:taxon-name>Ortheziola matskasii</tp:taxon-name></italic></td></tr><tr><td rowspan="1" colspan="1">–</td><td rowspan="1" colspan="1">Dorsal wax plates 5 and 6 clearly separate from marginal spine band</td><td rowspan="1" colspan="1">4</td></tr><tr><td rowspan="1" colspan="1">4</td><td rowspan="1" colspan="1">Dorsal wax plate 3 reduced to a small spine group</td><td rowspan="1" colspan="1">5</td></tr><tr><td rowspan="1" colspan="1">–</td><td rowspan="1" colspan="1">Dorsal wax plate 3 fully developed</td><td rowspan="1" colspan="1">6</td></tr><tr><td rowspan="1" colspan="1">5</td><td rowspan="1" colspan="1">Ventral plate 19 present, anterior margin of ovisac band almost completely straight</td><td rowspan="1" colspan="1"><italic><tp:taxon-name>Ortheziola britannica</tp:taxon-name></italic></td></tr><tr><td rowspan="1" colspan="1">–</td><td rowspan="1" colspan="1">Ventral plate 19 absent, anterior margin of ovisac band with about 8 waves</td><td rowspan="1" colspan="1"><italic><tp:taxon-name>Ortheziola marottai</tp:taxon-name></italic> sp. n.</td></tr><tr><td rowspan="1" colspan="1">6</td><td rowspan="1" colspan="1">Multilocular pores present around vulva</td><td rowspan="1" colspan="1">7</td></tr><tr><td rowspan="1" colspan="1">–</td><td rowspan="1" colspan="1">Multilocular pores absent from around vulva</td><td rowspan="1" colspan="1">8</td></tr><tr><td rowspan="1" colspan="1">7</td><td rowspan="1" colspan="1">Multilocular pores present both anterior and posterior to vulva; dorsal 5-locular pores present on last three abdominal segments</td><td rowspan="1" colspan="1"><italic><tp:taxon-name>Ortheziola szelenyii</tp:taxon-name></italic></td></tr><tr><td rowspan="1" colspan="1">–</td><td rowspan="1" colspan="1">Multilocular pores present only anterior to vulva; dorsal 5-locular pores concentrated around anal ring</td><td rowspan="1" colspan="1"><italic><tp:taxon-name>Ortheziola vejdovskyi</tp:taxon-name></italic></td></tr><tr><td rowspan="1" colspan="1">8</td><td rowspan="1" colspan="1">Ventral wax plates 11 and 19 present</td><td rowspan="1" colspan="1"><italic><tp:taxon-name>Ortheziola peregovitsi</tp:taxon-name></italic></td></tr><tr><td rowspan="1" colspan="1">–</td><td rowspan="1" colspan="1">Ventral wax plates 11 and 19 absent</td><td rowspan="1" colspan="1">9</td></tr><tr><td rowspan="1" colspan="1"><!--PageBreak-->9</td><td rowspan="1" colspan="1">Ventral wax plate 12 present; marginal wax plates on abdominal segments IV–VI clearly separated from each other and from medial plates</td><td rowspan="1" colspan="1"><italic><tp:taxon-name>Ortheziola hauseri</tp:taxon-name></italic> sp. n.</td></tr><tr><td rowspan="1" colspan="1">–</td><td rowspan="1" colspan="1">Ventral wax plate 12 absent; marginal wax plates on abdominal segments IV–VI fused to each other and partly to medial plates</td><td rowspan="1" colspan="1"><italic><tp:taxon-name>Ortheziola mizushimai</tp:taxon-name></italic></td></tr><tr><td rowspan="1" colspan="1">10</td><td rowspan="1" colspan="1">Ventral wax plates 11 and 12 present, longest seta on antenna ca. 10 µm</td><td rowspan="1" colspan="1"><italic><tp:taxon-name>Ortheziola viti</tp:taxon-name></italic> sp. n.</td></tr><tr><td rowspan="1" colspan="1">–</td><td rowspan="1" colspan="1">Ventral wax plates 11 and 12 absent; shortest seta on antenna ca. 19 µm long</td><td rowspan="1" colspan="1"><italic><tp:taxon-name>Ortheziola marginalis</tp:taxon-name></italic> sp. n.</td></tr><tr><td rowspan="1" colspan="1">11</td><td rowspan="1" colspan="1">Multilocular pores present around vulva</td><td rowspan="1" colspan="1"><italic><tp:taxon-name>Ortheziola vietnamiensis</tp:taxon-name></italic></td></tr><tr><td rowspan="1" colspan="1">–</td><td rowspan="1" colspan="1">Multilocular pores absent from around vulva</td><td rowspan="1" colspan="1"><italic><tp:taxon-name>Ortheziola fusiana</tp:taxon-name></italic></td></tr></tbody></table></table-wrap></tp:treatment-sec><tp:treatment-sec><!--Section generated to contain objects referenced in tp:taxon-treatment.--><fig id="F4" position="float" orientation="portrait"><label>Figure 4.</label><caption><p>Distribution map of <italic><tp:taxon-name>Ortheziola</tp:taxon-name></italic> species.</p></caption><graphic xmlns:xlink="http://www.w3.org/1999/xlink" xlink:href="zookeys-406-065-g004.jpg" position="float" orientation="portrait" xlink:type="simple"/></fig></tp:treatment-sec><ref-list><ref id="B4"><mixed-citation xmlns:xlink="http://www.w3.org/1999/xlink" xlink:type="simple"><person-group><name name-style="western"><surname>Kozár</surname><given-names>F</given-names></name></person-group> (<year>2004</year>) Ortheziidae of the World. Plant Protection Institute, Hungarian Academy of Sciences, Budapest, 525.</mixed-citation></ref><ref id="B1"><mixed-citation xmlns:xlink="http://www.w3.org/1999/xlink" xlink:type="simple"><person-group><name name-style="western"><surname>Ben-Dov</surname><given-names>Y</given-names></name><name name-style="western"><surname>Miller</surname><given-names>DR</given-names></name><name name-style="western"><surname>Gibson</surname><given-names>DAP</given-names></name></person-group> (<year>2013</year>) <source>Scalenet</source><comment>[accessed on 12 Dec 2013]</comment>. <ext-link ext-link-type="uri" xlink:href="http://www.sel.barc.usda.gov/scalenet/scalenet.htm" xlink:type="simple">http://www.sel.barc.usda.gov/scalenet/scalenet.htm</ext-link></mixed-citation></ref></ref-list></tp:taxon-treatment>
