# Supplementary material for: New species of the genus Ortheziola Šulc (Hemiptera, Coccoidea, Ortheziidae)
Source: Zookeys. 2014 Apr 30;(406):65–80. doi: 10.3897/zookeys.406.7596 (PMC4023247; doi:10.3897/zookeys.406.7596)
Supplement: XML Treatment for Ortheziola hauseri [file zookeys.406.7596-treatment2.xml]

<!DOCTYPE tp:taxon-treatment
  PUBLIC "-//TaxonX//DTD Taxonomic Treatment Publishing DTD v0 20100105//EN" "tax-treatment-NSO.dtd">
<tp:taxon-treatment xmlns:tp="http://www.plazi.org/taxpub"><tp:treatment-meta><mixed-citation publication-type="journal"><person-group><name><surname>Kaydan</surname><given-names>Mehmet Bora</given-names></name><name><surname>Konczné Benedicty</surname><given-names>Zsuzsanna</given-names></name><name><surname>Szita</surname><given-names>Éva</given-names></name></person-group><article-title>New species of the genus <italic>Ortheziola</italic> Šulc (Hemiptera, Coccoidea, Ortheziidae)</article-title><source>Zookeys</source><day>30</day><month>4</month><year>2014</year><volume>2014</volume><issue>406</issue><fpage>65</fpage><lpage>80</lpage><pub-id pub-id-type="doi">10.3897/zookeys.406.7596</pub-id></mixed-citation></tp:treatment-meta><tp:nomenclature><tp:taxon-name>
                        <tp:taxon-name-part taxon-name-part-type="genus">Ortheziola</tp:taxon-name-part>
                        <tp:taxon-name-part taxon-name-part-type="species">hauseri</tp:taxon-name-part>
                        <object-id xmlns:xlink="http://www.w3.org/1999/xlink" content-type="zoobank" xlink:type="simple">http://zoobank.org/EDD12A42-D639-4AF3-B61F-865178DD8FC1</object-id>
                        <object-id xmlns:xlink="http://www.w3.org/1999/xlink" xlink:type="simple">http://species-id.net/wiki/Ortheziola_hauseri</object-id>
                    </tp:taxon-name><tp:taxon-authority>Konczné Benedicty &amp; Kaydan</tp:taxon-authority><tp:taxon-status xmlns:xlink="http://www.w3.org/1999/xlink" xlink:type="simple">sp. n.</tp:taxon-status><xref ref-type="fig" rid="F1">Fig. 1</xref></tp:nomenclature><tp:treatment-sec sec-type="Material examined"><title>Material examined.</title><p><italic>Holotype</italic>. Adult female. Indonesia, North Sumatra, Prov. Mt. Sibayak, 6-7 Jul 2006, Leg. P. Schwendinger [MHNG code: Sum-6/33; PPI code: 9689].</p><p><italic>Paratypes</italic>. 3 females on one slide: Indonesia, North Sumatra, Tongkoh, 1450 m a.s.l., 3 Dec 1989, Leg. Löbl, Agosti, Bruckhart [MHNG code: N Sum #29a; PPI code: 9678]; 3 females on two slides: Indonesia / North Sumatra, Brastagi, 1500 m a.s.l., 2 Dec 1989, Leg. Löbl, Agosti, Bruckhart [MHNG code: N Sum Nr. 28a; PPI code: 9679]; 1 female: Indonesia, Sumatra, Yambi, Mt. Kerinci, 1750-1850 m a.s.l., 14 Nov 1989, Leg. Löbl, Agosti, Bruckhart [MHNG code: Löbl, Agosti, Bruckhart No. 16; PPI code: 9667]; 1 female: Indonesia, Sumatra, Yambi, Tapan, 1350 m a.s.l., 9 Nov 1989, Leg. Löbl, Agosti, Bruckhart [MHNG code: Leg. Löbl, Agosti, Bruckhart No. 10; PPI code: 9670]; 2 female on one slide: Indonesia, West Sumatra, Lubuksulasih, 1100 m a.s.l., 8 Nov 1989, Leg. Löbl, Agosti, Bruckhart [MHNG: W Sum #7; PPI code: 9677]; 1 female: Indonesia, Java, Mt. Gede, 2600 m a.s.l., 5 Nov 1989, Leg. Löbl, Agosti, Bruckhart [MHNG code: W Java #5a; PPI code: 9681]; 4 females on 2 slides: Indonesia, West Java, Cibodas, 25 Nov 1987, Leg. B. Hauser [MHNG: Sar-87/14; PPI code: 9704]; 7 females on 3 slides: Malaysia / Perak, 21 Nov 1999, Leg. G. Cuccodoro, I. Löbl [MHNG: 13.MALAYSIA; PPI code: 9752].</p></tp:treatment-sec><tp:treatment-sec sec-type="Description"><title>Description.</title><p><italic>Unmounted adult female</italic>. Not seen.</p><p><italic>Slide mounted adult female</italic>. Body 1.320–1.606 mm long, 1.010–1.191 mm wide. Length of antennal segments: 1<sup>st</sup> 70–102 µm; 2<sup>nd</sup> 58–82 µm; 3<sup>rd</sup> 250–357 µm; 3<sup>rd</sup> segment parallel sided or weakly clubbed; apical seta 118–158 µm, subapical seta 36–53 µm; fleshy sensory seta near apical seta 15–22 µm; microseta present near apex of antenna; unusual hair-like seta present near subapical seta; all segments of antennae covered with moderate number of spine-like, straight, apically acute setae, longest seta 22 µm long; first antennal segment with two setae on each side of segment together with several fleshy setae.</p><!--PageBreak--><!--PageBreak--><p><italic>Venter</italic>. Labium 120–148 µm long. Stylet loop about as long as labium. Leg segment lengths: front coxa 90–122 µm, middle 101–133 µm, hind 110–163 µm; front trochanter-femur 252–357 µm, middle 305–372 µm, hind 324–408 µm; front tibia-tarsus 316–410 µm, middle 316–439 µm, hind 382–530 µm; front claw 41–54 µm, middle 40–55 µm, hind 43–58 µm long; claw digitules spine-like, 10–22 µm long; legs with rows of robust setae; longest seta on trochanter-femur 12–17 µm; with one flagellate sensory seta on each of femur and tibia, 14–19 µm long; each trochanter with 4 sensory sensilla on each surface. Wax plates absent from marginal areas of head and thorax except for small spine cluster next to antenna (plate 12); with marginal wax band surrounding each thoracic spiracle (plates 15 and 16); without triangular-shaped wax plates in front of coxae (plates 13, 17 and 18 absent), plate 19 absent; without cluster of spines between hind legs and ovisac band; anterior edge of ovisac band with no more than 3 slight waves; with one band of spines within ovisac band. Thoracic spiracles each with scattered quadrilocular pores loosely associated with spiracle opening, each group contains 32–36 pores, each pore 4 µm in diameter (several of these pores present on dorsum); diameter of opening of anterior thoracic spiracle 20–24 µm. Setae few, scattered in medial areas of thorax, with several setae present near anterior edge of ovisac band (some capitate), several associated with anterior and posterior multilocular pore rows, several more associated with posterior multilocular pores surrounding vulva. Multilocular pores each 7 µm in diameter, with 8–12 loculi around perimeter and one loculus in central hub; with quadrilocular pores predominant near anterior edge of spine band, partial row of multilocular pores near anterolateral edge of spine band, also scattered around vulva and near ovisac band, almost forming a row on the apical abdominal segment. Abdominal spiracles present, 2 pairs on each side of body anterior to ovisac band and one pair situated inside ovisac band, near anterolateral angle; each abdominal spiracle with sclerotized vestibule.</p><p><italic>Dorsum</italic>. Wax plates covering two-thirds of marginal area; mediolateral thoracic plates (3, 5 and 6) absent; medial area of thorax and abdomen without spines or pores. Spines at margin of wax plate 4 each 15 µm long, in middle of wax plate each 15–18 µm long; spines truncate and expanded at apex. Flagellate setae present in marginal clusters near posterior edges of marginal wax plates (2 and 4), with 2–4 setae lateral to each thoracic spiracle, each seta 20 µm long; also present in very small numbers on other wax plates and in medial bare area; blunted setae present in the middle area of the body, each 8 µm long. Quadrilocular pores, each 4 µm in diameter, with 4 loculi, present in marginal areas of abdomen; also present in cluster near anal ring, the pores in this cluster sometimes each with 5 loculi. Sclerotized plate on abdomen 70–80 µm long, 200–260 µm wide; several setae situated at posterior edge of plate, many with capitate apices. Anal ring with incomplete triple row of circular pores, each pore 2–3 µm in diameter; longest anal ring seta 40–60 µm long (about same length as anal ring); anal ring 40–51 µm wide. Thumb-like pores each 5–6 µm long. Modified pores each 5–7 µm long. Abdominal spiracle present in centre of multilocular pore cluster situated laterad of anal ring.</p><fig id="F1" position="float" orientation="portrait"><label>Figure 1.</label><caption><p><italic><tp:taxon-name>Ortheziola hauseri</tp:taxon-name></italic> Konczné Benedicty &amp; Kaydan sp. n., holotype, adult female.</p></caption><graphic xmlns:xlink="http://www.w3.org/1999/xlink" xlink:href="zookeys-406-065-g001.jpg" position="float" orientation="portrait" xlink:type="simple"/></fig></tp:treatment-sec><tp:treatment-sec sec-type="Host plant"><title>Host plant.</title><p>Unknown.</p></tp:treatment-sec><tp:treatment-sec sec-type="Distribution"><title>Distribution.</title><p>Indonesia, Malaysia (<xref ref-type="fig" rid="F4">Fig. 4</xref>).</p></tp:treatment-sec><tp:treatment-sec sec-type="Etymology"><title>Etymology.</title><p>The new species is named after B. Hauser, as his record from 1987 was the oldest in the type series.</p><!--PageBreak--></tp:treatment-sec><tp:treatment-sec sec-type="Comments"><title>Comments.</title><p><italic><tp:taxon-name>Ortheziola hauseri</tp:taxon-name></italic> is characterized by having dorsal wax plate 3 fully developed, and ventral plates 11 and 19 absent from near the body margin. This species is very close to <italic><tp:taxon-name>Ortheziola vejdovskyi</tp:taxon-name></italic> but differs by having (<italic><tp:taxon-name>Ortheziola vejdovskyi</tp:taxon-name></italic> values in brackets): i.) long spines on antenna, the longest 22 µm (12–16 µm); ii.) absence of ventral plate 11 (present) and iii.) multilocular pores absent from around vulva (present).</p></tp:treatment-sec><tp:treatment-sec><!--Section generated to contain objects referenced in tp:taxon-treatment.--><fig id="F4" position="float" orientation="portrait"><label>Figure 4.</label><caption><p>Distribution map of <italic><tp:taxon-name>Ortheziola</tp:taxon-name></italic> species.</p></caption><graphic xmlns:xlink="http://www.w3.org/1999/xlink" xlink:href="zookeys-406-065-g004.jpg" position="float" orientation="portrait" xlink:type="simple"/></fig></tp:treatment-sec></tp:taxon-treatment>
