# Supplementary material for: New species of the genus Ortheziola Šulc (Hemiptera, Coccoidea, Ortheziidae)
Source: Zookeys. 2014 Apr 30;(406):65–80. doi: 10.3897/zookeys.406.7596 (PMC4023247; doi:10.3897/zookeys.406.7596)
Supplement: XML Treatment for Ortheziola marottai [file zookeys.406.7596-treatment3.xml]

<!DOCTYPE tp:taxon-treatment
  PUBLIC "-//TaxonX//DTD Taxonomic Treatment Publishing DTD v0 20100105//EN" "tax-treatment-NSO.dtd">
<tp:taxon-treatment xmlns:tp="http://www.plazi.org/taxpub"><tp:treatment-meta><mixed-citation publication-type="journal"><person-group><name><surname>Kaydan</surname><given-names>Mehmet Bora</given-names></name><name><surname>Konczné Benedicty</surname><given-names>Zsuzsanna</given-names></name><name><surname>Szita</surname><given-names>Éva</given-names></name></person-group><article-title>New species of the genus <italic>Ortheziola</italic> Šulc (Hemiptera, Coccoidea, Ortheziidae)</article-title><source>Zookeys</source><day>30</day><month>4</month><year>2014</year><volume>2014</volume><issue>406</issue><fpage>65</fpage><lpage>80</lpage><pub-id pub-id-type="doi">10.3897/zookeys.406.7596</pub-id></mixed-citation></tp:treatment-meta><tp:nomenclature><tp:taxon-name>
                        <tp:taxon-name-part taxon-name-part-type="genus">Ortheziola</tp:taxon-name-part>
                        <tp:taxon-name-part taxon-name-part-type="species">marottai</tp:taxon-name-part>
                        <object-id xmlns:xlink="http://www.w3.org/1999/xlink" content-type="zoobank" xlink:type="simple">http://zoobank.org/94ADD9F9-D78B-4513-944E-A264D97F8944</object-id>
                        <object-id xmlns:xlink="http://www.w3.org/1999/xlink" xlink:type="simple">http://species-id.net/wiki/Ortheziola_marottai</object-id>
                    </tp:taxon-name><tp:taxon-authority>Kaydan &amp; Szita</tp:taxon-authority><tp:taxon-status xmlns:xlink="http://www.w3.org/1999/xlink" xlink:type="simple">sp. n.</tp:taxon-status><xref ref-type="fig" rid="F2">Fig. 2</xref></tp:nomenclature><tp:treatment-sec sec-type="Material examined"><title>Material examined.</title><p><italic>Holotype</italic>. Adult female. Greece / Thessaly, 08 Apr 2004, Leg. S. Vit [MHNG code: GR-2004 No.1; PPI code: 8892-signed red].</p><p><italic>Paratypes</italic>. 1 female on same slide as holotype; 3 females on two other slides: Greece, Thessaly, Peloponessos, Gorge de Kalvrita, 3 Apr 1971, Leg. I. Löbl [MHNG code: GR-71/75; PPI code: 8891]; 1 female: Greece, Lania / 11 Jun 1980, Leg. J.T. Huber [MHNG code: -; PPI code: 8889]; 2 females: Greece, Peloponessos, 1975, Leg. B. Hauser [MHNG code: Hel-75/1, PPI code: 8917].</p><p><italic>Other material examined</italic>. 1 female: Croatia (Former Yugoslavia), Dalmatia, 1 Aug 1976 Leg. P. Strinati [MHNG code: Ju-76/2; PPI code: 8929]; 1 female: Turkey / İzmir, Çeşme, 17 Sep 1988, Leg. T. Jaccoud et al. [MHNG code: TR 234; PPI code: 8956); 1 female, Cyprus, Leg. S. Vit, 13.iv.1998 [MHNG code: 98/19B; PPI code: 8959]; 2 females on one slide: Iran, Gilān, Pareh-Sar, leaf litter at hollow tree / 2 Jul 1973, Leg. A. Senglet [MHNG code: 7310 Iran; PPI code: 8932].</p></tp:treatment-sec><tp:treatment-sec sec-type="Description"><title>Description.</title><p><italic>Unmounted adult female</italic>. Not seen.</p><p><italic>Slide mounted adult female</italic>. Body 1.631–1.917 mm long, 1.1921–1.554 mm wide. Length of antennal segments: 1<sup>st</sup> 79–89 µm; 2<sup>nd</sup> 60–68 µm; 3<sup>rd</sup> 276–326 µm; 3<sup>rd</sup> segment parallel sided or weakly clubbed; apical seta 115–148 µm long, subapical seta 40–48 µm long; fleshy sensory seta near apical seta 15–20 µm long; microseta present near apex of antenna; unusual hair-like seta present near subapical seta; all segments of antennae covered with moderate number of spine-like, straight, apically acute setae, longest seta 10 µm long; first antennal segment with one seta on each side of segment.</p><!--PageBreak--><!--PageBreak--><p><italic>Venter</italic>. Labium 173 µm long. Stylet loop about as long as labium. Leg segment lengths: front coxa 98–128 µm, middle 101–133 µm, hind 120–149 µm; front trochanter-femur 360–408 µm, middle 380–421 µm, hind 384–449 µm; front tibia-tarsus 383–408 µm, middle 391–440 µm, hind 384–534 µm; front claw 52–60 µm, middle 52–55 µm, hind 56–60 µm long; front claw digitules 5 µm long, middle 5 µm long, hind 5–14 µm long; legs with rows of robust setae; longest on trochanter-femur 10 µm; with one flagellate sensory seta on tibia, 15–25 µm long; each trochanter with 4 sensory sensilla on each surface. Wax plates absent from marginal areas of head and thorax except for small spine cluster next to antenna (plate 12) and normal plate between antennae (plate 11), with marginal wax band surrounding each thoracic spiracle (plates 15 and 16); without triangular-shaped wax plates in front of coxae (plates 13, 17, 18 and 19); without cluster of spines between hind legs and ovisac band; anterior edge of ovisac band with about 8 waves; with one band of spines within ovisac band. Thoracic spiracles each with scattered quadrilocular pores loosely associated with spiracular opening, each group containing 28–42 pores, each pore 7 µm in diameter (several of these pores on dorsum); diameter of opening of anterior thoracic spiracle 22 µm. Setae few, scattered in medial areas of thorax, with several setae near anterior edge of ovisac band (some capitate), several associated with anterior and posterior multilocular pore rows, several more associated with posterior multilocular pores surrounding vulva. Multilocular pores each 6–10 µm in diameter with 4–11 loculi around perimeter, and one loculus in central hub;with quadrilocular pores predominant near anterior edge of spine band, partial row of multilocular pores near anterolateral edge of spine band, also scattered around vulva and near ovisac band, almost forming a row on the apical abdominal segment. Abdominal spiracles present with 3 pairs on each side of body anterior of ovisac band and one pair situated inside ovisac band, near anterolateral angle; each abdominal spiracle with sclerotized vestibule.</p><p><italic>Dorsum</italic>. Wax plates covering two-thirds of marginal area; mediolateral thoracic plates small (plates 3, 5 and 6), covering most of mediolateral thoracic areas; plate 3 divided medially; medial area of thorax and abdomen without spines or pores. Spines at margin of wax plate 4 each 13–15 µm long, in middle of wax plate each 15–18 µm long; spines truncate and expanded at apex. Flagellate setae present in marginal clusters near posterior edges of marginal wax plates (plates 2 and 4), with 2–4 setae lateral of each thoracic spiracle, each 22 µm long; also present in very small numbers on other wax plates and in medial bare area. Multilocular pores each 6–7 µm in diameter, with 4 loculi, present in marginal areas of abdomen; also present in cluster near anal ring, the pores in this cluster sometimes each with 5 loculi. Sclerotized plate on abdomen 55–70 µm long, 242–290 µm wide; several setae situated at posterior edge of plate, many with capitate apices. Anal ring with incomplete triple row of circular pores, each pore 2–3 µm in diameter; longest anal ring seta 45–60 µm long, about equal to length of anal ring, which is 48–58 µm wide. Thumb-like pores each 5–6 µm long. Modified pores each 5–7 µm long. Abdominal spiracle present in centre of multilocular pore cluster situated laterad of anal ring.</p><fig id="F2" position="float" orientation="portrait"><label>Figure 2.</label><caption><p><italic><tp:taxon-name>Ortheziola marottai</tp:taxon-name></italic> Kaydan &amp; Szita sp. n., holotype, adult female.</p></caption><graphic xmlns:xlink="http://www.w3.org/1999/xlink" xlink:href="zookeys-406-065-g002.jpg" position="float" orientation="portrait" xlink:type="simple"/></fig></tp:treatment-sec><tp:treatment-sec sec-type="Host plant"><title>Host plant.</title><p>Unknown.</p></tp:treatment-sec><tp:treatment-sec sec-type="Distribution"><title>Distribution.</title><p>Croatia (former Yugoslavia), Cyprus, Greece, Iran, Turkey (<xref ref-type="fig" rid="F4">Fig. 4</xref>).</p></tp:treatment-sec><tp:treatment-sec sec-type="Etymology"><title>Etymology.</title><p>The new species is named after the Italian coccidologist, Salvatore Marotta (Catania University, Italy).</p></tp:treatment-sec><tp:treatment-sec sec-type="Comments"><title>Comments.</title><p><italic><tp:taxon-name>Ortheziola marottai</tp:taxon-name></italic> is characterized by having dorsal wax plate 3 divided medially, and lacking ventral plate 19 near the body margin. This species very close to <italic><tp:taxon-name>Ortheziola britannica</tp:taxon-name></italic> but differs by having (<italic><tp:taxon-name>Ortheziola britannica</tp:taxon-name></italic> values in brackets): i.) anterior margin of ovisac band wavy (anterior margin of ovisac band straight); ii.) large numbers of multilocular pores around vulva and on abdominal segments (multilocular pores only present in small numbers) and iii.) total absence of ventral plate 19 (plate 19 present).</p><!--PageBreak--></tp:treatment-sec><tp:treatment-sec><!--Section generated to contain objects referenced in tp:taxon-treatment.--><fig id="F4" position="float" orientation="portrait"><label>Figure 4.</label><caption><p>Distribution map of <italic><tp:taxon-name>Ortheziola</tp:taxon-name></italic> species.</p></caption><graphic xmlns:xlink="http://www.w3.org/1999/xlink" xlink:href="zookeys-406-065-g004.jpg" position="float" orientation="portrait" xlink:type="simple"/></fig></tp:treatment-sec></tp:taxon-treatment>
